# Supplementary material for: Hoxa5 Inhibits the Proliferation and Induces Adipogenic Differentiation of Subcutaneous Preadipocytes in Goats
Source: Animals (Basel). 2022 Jul 21;12(14):1859. doi: 10.3390/ani12141859 (PMC9311789; doi:10.3390/ani12141859)
Supplement: Supplementary file 1 [file animals-12-01859-s001.zip]

Archive with 1 entries (1 files):
- Western Original Image.pdf
